# Supplementary material for: Comprehensive Transcriptome Analysis Reveals Competing Endogenous RNA Networks During Avian Leukosis Virus, Subgroup J-Induced Tumorigenesis in Chickens
Source: Front Physiol. 2018 Jul 26;9:996. doi: 10.3389/fphys.2018.00996 (PMC6070742; doi:10.3389/fphys.2018.00996)
Supplement: TABLE S1 — Details of these significantly enriched GO terms and pathways of differentially expressed mRNAs between ALV-J-infected and uninfected chickens. [file Table_1.XLS]

## Sheet: Pathway enrichment of mRNAs
#	Pathway ID	Pathway	Target genes with pathway annotation (489)	All genes of the species with pathway annotation (8031)	Pvalue	Qvalue(multiple testing p-value correction)	Target genes involved in the pathway
1	path:gga00310	Lysine degradation	12	100	0.00736736	0.452433	XM_417061.3,XR_211463.1,XM_004939148.1,XM_422248.4,XM_004944733.1,XM_414538.4,XM_004947591.1,XM_004948057.1,XM_417896.4,XM_004948055.1,XM_004948056.1,XM_004948059.1
2	path:gga00603	Glycosphingolipid biosynthesis - globo series	4	23	0.0110536	0.452433	XM_004934557.1,XM_004934558.1,XM_004934555.1,XM_422814.4
3	path:gga00100	Steroid biosynthesis	5	33	0.0134068	0.452433	XM_422267.4,XM_004943235.1,XM_004943236.1,XM_004943240.1,NM_001031288.1
4	path:gga00750	Vitamin B6 metabolism	2	9	0.014298	0.452433	XM_003640384.2,XM_424846.4
5	path:gga00562	Inositol phosphate metabolism	20	212	0.0184412	0.452433	XM_004938489.1,XM_417132.4,XM_004939935.1,XM_001235804.3,XM_426250.4,XM_004940854.1,XM_004940950.1,XM_004942679.1,XM_004942680.1,XR_213208.1,XM_415304.4,XM_004946416.1,XM_004947012.1,XM_004947010.1,XM_004947009.1,XM_004948333.1,XM_004948369.1,XM_004934918.1,XM_004948488.1,XM_003642902.2
6	path:gga00051	Fructose and mannose metabolism	8	67	0.0195295	0.452433	XM_004937473.1,XM_004937472.1,XM_004938070.1,XM_004944391.1,XM_001231328.3,XM_417979.4,XM_004934971.1,NM_001007977.2
7	path:gga00563	Glycosylphosphatidylinositol(GPI)-anchor biosynthesis	7	60	0.0280131	0.556259	XM_004939690.1,XM_004939694.1,XM_003640976.2,XM_001232059.3,XM_003642561.2,XM_004937119.1,XM_004949325.1
8	path:gga04140	Regulation of autophagy	8	73	0.03224	0.56017	XM_004939439.1,XM_421116.3,XM_004941600.1,XM_004943691.1,XM_415858.4,XM_004946695.1,XM_003642902.2,XM_424963.4
9	path:gga04070	Phosphatidylinositol signaling system	23	273	0.0436758	0.57458	XM_004938489.1,XM_417132.4,XM_004939935.1,XM_001235804.3,XM_426250.4,XM_004940854.1,XM_004940950.1,XM_004942679.1,XM_004942680.1,XM_004943988.1,XM_004944426.1,XR_213208.1,XM_415304.4,XM_004946416.1,XM_004947012.1,XM_004947010.1,XM_004947009.1,XM_004948333.1,XM_004948369.1,XM_004934918.1,XM_004948488.1,XM_003642902.2,XM_424953.4
10	path:gga02010	ABC transporters	9	91	0.0492051	0.57458	NM_001105666.1,XM_419578.3,XM_004940793.1,XM_004945436.1,XM_004945435.1,XM_004945732.1,XM_004946231.1,XM_004946235.1,XM_004946238.1

## Sheet: GO enrichment of mRNAs
#	GO_ID	Term	Number_of_diff_exp_gene_In_Term(84)	Number_of_Gene_In_Term(2350)	P-Value	Correct_P-Value
1	GO:0070072	vacuolar proton-transporting V-type ATPase complex assembly	3	4	1.52228e-06	1.21106e-05
2	GO:0051258	protein polymerization	2	3	4.41085e-05	0.000335975
3	GO:0006906	vesicle fusion	2	4	0.000171867	0.00120644
4	GO:0010608	posttranscriptional regulation of gene expression	2	4	0.000171867	0.00120644
5	GO:0006189	'de novo' IMP biosynthetic process	3	11	0.000414127	0.00272446
6	GO:0002089	lens morphogenesis in camera-type eye	2	5	0.000418562	0.00272446
7	GO:0030168	platelet activation	2	5	0.000418562	0.00272446
8	GO:0030217	T cell differentiation	4	20	0.000525826	0.00336153
9	GO:0030178	negative regulation of Wnt signaling pathway	2	6	0.000815519	0.00478616
10	GO:0035694	mitochondrial protein catabolic process	2	6	0.000815519	0.00478616
11	GO:0035695	mitophagy by induced vacuole formation	2	6	0.000815519	0.00478616
12	GO:0070306	lens fiber cell differentiation	2	6	0.000815519	0.00478616
13	GO:0002331	pre-B cell allelic exclusion	1	2	0.00126301	0.00481018
14	GO:0002358	B cell homeostatic proliferation	1	2	0.00126301	0.00481018
15	GO:0002360	T cell lineage commitment	1	2	0.00126301	0.00481018
16	GO:0005577	fibrinogen complex	2	3	4.41085e-05	0.000335975
17	GO:0035770	ribonucleoprotein granule	2	4	0.000171867	0.00120644
18	GO:0033116	endoplasmic reticulum-Golgi intermediate compartment membrane	2	5	0.000418562	0.00272446
19	GO:0031307	integral component of mitochondrial outer membrane	2	6	0.000815519	0.00478616
20	GO:0030008	TRAPP complex	1	2	0.00126301	0.00481018
21	GO:0030127	COPII vesicle coat	1	2	0.00126301	0.00481018
22	GO:0042734	presynaptic membrane	1	2	0.00126301	0.00481018
23	GO:0000242	pericentriolar material	2	8	0.00216736	0.00783751
24	GO:0031201	SNARE complex	1	3	0.00370081	0.0109495
25	GO:0034451	centriolar satellite	1	3	0.00370081	0.0109495
26	GO:0060417	yolk	1	3	0.00370081	0.0109495
27	GO:0005833	hemoglobin complex	1	6	0.0172481	0.0356925
28	GO:0005922	connexon complex	1	6	0.0172481	0.0356925
29	GO:0045335	phagocytic vesicle	1	6	0.0172481	0.0356925
30	GO:0005741	mitochondrial outer membrane	2	16	0.017619	0.0360435
31	GO:0030674	protein binding, bridging	2	4	0.000171867	0.00120644
32	GO:0000182	rDNA binding	1	2	0.00126301	0.00481018
33	GO:0000989	transcription factor activity, transcription factor binding	1	2	0.00126301	0.00481018
34	GO:0003847	1-alkyl-2-acetylglycerophosphocholine esterase activity	1	2	0.00126301	0.00481018
35	GO:0004332	fructose-bisphosphate aldolase activity	1	2	0.00126301	0.00481018
36	GO:0008009	chemokine activity	1	2	0.00126301	0.00481018
37	GO:0010181	FMN binding	1	2	0.00126301	0.00481018
38	GO:0015171	amino acid transmembrane transporter activity	1	2	0.00126301	0.00481018
39	GO:0015643	toxic substance binding	1	2	0.00126301	0.00481018
40	GO:0019870	potassium channel inhibitor activity	1	2	0.00126301	0.00481018
41	GO:0033925	mannosyl-glycoprotein endo-beta-N-acetylglucosaminidase activity	1	2	0.00126301	0.00481018
42	GO:0035091	phosphatidylinositol binding	1	2	0.00126301	0.00481018
43	GO:0036094	small molecule binding	1	2	0.00126301	0.00481018
44	GO:0016787	hydrolase activity	2	8	0.00216736	0.00783751
45	GO:0004722	protein serine/threonine phosphatase activity	2	9	0.0031675	0.0107997
