# Supplementary material for: Comprehensive Transcriptome Analysis Reveals Competing Endogenous RNA Networks During Avian Leukosis Virus, Subgroup J-Induced Tumorigenesis in Chickens
Source: Front Physiol. 2018 Jul 26;9:996. doi: 10.3389/fphys.2018.00996 (PMC6070742; doi:10.3389/fphys.2018.00996)
Supplement: TABLE S2 — Details of these significantly enriched GO terms and pathways of differentially expressed miRNA targets between ALV-J-infected and uninfected chickens. [file Table_2.XLS]

## Sheet: KEGG of miRNA targets
#	Pathway ID	Pathway	Target genes with pathway annotation (108)	All genes of the species with pathway annotation (8031)	Pvalue	Qvalue(multiple testing p-value correction)	Target genes involved in the pathway
1	path:gga00790	Folate biosynthesis	5	27	1.2103e-06	8.4721e-05	XM_004943375.1,XM_004943376.1,XM_004943377.1,XM_004943378.1,XM_422743.4
2	path:gga00561	Glycerolipid metabolism	8	111	1.66002e-05	0.000581009	XM_004948515.1,XM_418063.3,XM_004948512.1,XM_004948514.1,XM_004948518.1,XM_004948513.1,XM_004948516.1,XM_004948517.1
3	path:gga04622	RIG-I-like receptor signaling pathway	7	104	7.28971e-05	0.00170093	XM_414067.4,XM_004944139.1,XM_004944140.1,XM_004948616.1,XM_004948614.1,XM_004948615.1,XM_003642831.2
4	path:gga04520	Adherens junction	8	146	0.000143646	0.0025138	XM_414513.4,XM_004946270.1,XM_420080.4,XM_004946268.1,XM_003642351.2,XM_004946269.1,XR_213365.1,XM_003642350.2
5	path:gga00564	Glycerophospholipid metabolism	8	162	0.0003143	0.00440019	XM_004948515.1,XM_418063.3,XM_004948512.1,XM_004948514.1,XM_004948518.1,XM_004948513.1,XM_004948516.1,XM_004948517.1
6	path:gga04140	Regulation of autophagy	4	73	0.00291436	0.0340008	XM_004935708.1,XM_419727.4,XM_004935707.1,XM_004935709.1
7	path:gga04910	Insulin signaling pathway	8	238	0.00463354	0.0463354	XM_004945902.1,XM_415456.4,XM_004945905.1,XM_004945900.1,XM_004945904.1,XM_004945903.1,XM_004945899.1,XM_004945901.1
8	path:gga00380	Tryptophan metabolism	4	88	0.00648747	0.0567653	XM_004941299.1,XM_004947602.1,XM_424397.4,NM_001031382.1
9	path:gga04510	Focal adhesion	9	306	0.00793838	0.0617429	NM_204166.1,XM_004945902.1,XM_415456.4,XM_004945905.1,XM_004945900.1,XM_004945904.1,XM_004945903.1,XM_004945899.1,XM_004945901.1
10	path:gga00020	Citrate cycle (TCA cycle)	2	34	0.0104568	0.0731974	NM_001012892.1,NM_001031382.1
11	path:gga04210	Apoptosis	4	102	0.0119043	0.0757546	XM_414067.4,XM_004944139.1,XM_004944140.1,NM_001030927.1
12	path:gga04115	p53 signaling pathway	4	108	0.0149599	0.0831981	XM_417957.4,XM_004934926.1,XM_004934924.1,XM_004934925.1
13	path:gga03015	mRNA surveillance pathway	5	150	0.0154511	0.0831981	XR_211271.1,XM_416866.4,XM_004938451.1,XM_004938452.1,XM_004938453.1
14	path:gga04261	Adrenergic signaling in cardiomyocytes	6	203	0.0193369	0.0966846	XR_211271.1,XM_416866.4,XM_004938451.1,XM_004938452.1,XM_004938453.1,NM_205476.1
15	path:gga04810	Regulation of actin cytoskeleton	8	310	0.0233886	0.109147	XM_004946270.1,XM_420080.4,XM_004946268.1,XM_003642351.2,XM_004946269.1,XR_213365.1,XM_003642350.2,NM_204131.1
16	path:gga00603	Glycosphingolipid biosynthesis - globo series	1	23	0.037727	0.165056	NM_001167728.1
17	path:gga05164	Influenza A	5	189	0.0416975	0.171696	NM_001012914.1,XM_004949879.1,XM_424470.4,XM_004948259.1,XM_001232161.2

## Sheet: GO enrichment of miRNA targets
#	GO_ID	Term	Number_of_diff_exp_gene_In_Term(33)	Number_of_Gene_In_Term(2350)	P-Value	Correct_P-Value
1	GO:0048147	negative regulation of fibroblast proliferation	6	8	4.34839e-13	3.14824e-12
2	GO:0006897	endocytosis	5	20	1.60717e-07	1.03892e-06
3	GO:0043547	positive regulation of GTPase activity	6	42	1.05104e-06	6.55997e-06
4	GO:0010248	establishment or maintenance of transmembrane electrochemical gradient	3	8	2.1718e-06	1.31032e-05
5	GO:0000050	urea cycle	2	4	1.00058e-05	5.48805e-05
6	GO:0006526	arginine biosynthetic process	2	4	1.00058e-05	5.48805e-05
7	GO:0007034	vacuolar transport	2	6	4.9075e-05	0.000253788
8	GO:0002011	morphogenesis of an epithelial sheet	1	2	0.000191299	0.000665868
9	GO:0006942	regulation of striated muscle contraction	1	2	0.000191299	0.000665868
10	GO:0008589	regulation of smoothened signaling pathway	1	2	0.000191299	0.000665868
11	GO:0010765	positive regulation of sodium ion transport	1	2	0.000191299	0.000665868
12	GO:0021549	cerebellum development	1	2	0.000191299	0.000665868
13	GO:0034418	urate biosynthetic process	1	2	0.000191299	0.000665868
14	GO:0043534	blood vessel endothelial cell migration	1	2	0.000191299	0.000665868
15	GO:0045930	negative regulation of mitotic cell cycle	1	2	0.000191299	0.000665868
16	GO:0005905	coated pit	5	10	9.61719e-10	6.69504e-09
17	GO:0005730	nucleolus	7	80	8.83083e-06	5.15606e-05
18	GO:0005671	Ada2/Gcn5/Ada3 transcription activator complex	1	2	0.000191299	0.000665868
19	GO:0005826	actomyosin contractile ring	1	2	0.000191299	0.000665868
20	GO:0070461	SAGA-type complex	1	2	0.000191299	0.000665868
21	GO:0031902	late endosome membrane	2	13	0.000656094	0.00177243
22	GO:0031252	cell leading edge	1	4	0.00112769	0.00275826
23	GO:0008305	integrin complex	1	5	0.00186296	0.00421495
24	GO:0032154	cleavage furrow	1	5	0.00186296	0.00421495
25	GO:0015629	actin cytoskeleton	1	9	0.00647446	0.0116027
26	GO:0043231	intracellular membrane-bounded organelle	1	10	0.00802224	0.0138288
27	GO:0000785	chromatin	1	11	0.00971922	0.0157069
28	GO:0001725	stress fiber	1	11	0.00971922	0.0157069
29	GO:0016459	myosin complex	1	12	0.0115611	0.0181962
30	GO:0001726	ruffle	1	15	0.0179156	0.0259418
31	GO:0005096	GTPase activator activity	6	25	2.21274e-08	1.48336e-07
32	GO:0005391	sodium:potassium-exchanging ATPase activity	2	6	4.9075e-05	0.000253788
33	GO:0030957	Tat protein binding	1	2	0.000191299	0.000665868
34	GO:0031072	heat shock protein binding	1	2	0.000191299	0.000665868
35	GO:0043495	protein anchor	1	2	0.000191299	0.000665868
36	GO:0031492	nucleosomal DNA binding	2	9	0.000200251	0.000671211
37	GO:0000146	microfilament motor activity	1	3	0.000568846	0.00158402
38	GO:0008253	5'-nucleotidase activity	1	3	0.000568846	0.00158402
39	GO:0005509	calcium ion binding	5	95	0.00170258	0.0041089
40	GO:0001948	glycoprotein binding	1	6	0.0027699	0.00604039
41	GO:0002039	p53 binding	1	6	0.0027699	0.00604039
42	GO:0016887	ATPase activity	1	8	0.00508019	0.00947953
43	GO:0005109	frizzled binding	1	10	0.00802224	0.0138288
44	GO:0030246	carbohydrate binding	1	10	0.00802224	0.0138288
45	GO:0000980	RNA polymerase II distal enhancer sequence-specific DNA binding	1	11	0.00971922	0.0157069
