# Supplementary material for: Comprehensive Transcriptome Analysis Reveals Competing Endogenous RNA Networks During Avian Leukosis Virus, Subgroup J-Induced Tumorigenesis in Chickens
Source: Front Physiol. 2018 Jul 26;9:996. doi: 10.3389/fphys.2018.00996 (PMC6070742; doi:10.3389/fphys.2018.00996)
Supplement: TABLE S3 — Details of these significantly enriched GO terms and pathways of differentially expressed lncRNA targets between ALV-J-infected and uninfected chickens. [file Table_3.XLS]

## Sheet: KEGG of lncRNA targets
#	Pathway ID	Pathway	Target genes with pathway annotation (551)	All genes of the species with pathway annotation (8031)	Pvalue	Qvalue(multiple testing p-value correction)	Target genes involved in the pathway
1	path:gga00410	beta-Alanine metabolism	9	52	0.0024435	0.184158	NM_001031243.1(HIBCH);NM_001277427.1(DPYS);NM_204669.1(ALDH1A3);NM_204913.1(GAD1);XM_003640735.2(GADL1);XM_004941779.1(ALDH6A1);XM_004945322.1(ABAT);XM_004945599.1(ALDH2);XM_418596.4(GAD2);
2	path:gga03430	Mismatch repair	7	36	0.0025401	0.184158	NM_001006221.1(RPA1);NM_001006276.1(RFC3);NM_001006456.1(RFC1);NM_001006550.2(RFC4);NM_204170.2(PCNA);XM_004939512.1(MLH1);XM_418679.3(RPA3);
3	path:gga00524	Butirosin and neomycin biosynthesis	2	7	0.00912453	0.358437	NM_204101.1(HK1);XM_421579.4(HKDC1);
4	path:gga03030	DNA replication	7	45	0.010513	0.358437	NM_001006221.1(RPA1);NM_001006276.1(RFC3);NM_001006456.1(RFC1);NM_001006550.2(RFC4);NM_001012880.1(PRIM2);NM_204170.2(PCNA);XM_418679.3(RPA3);
5	path:gga00430	Taurine and hypotaurine metabolism	4	22	0.014801	0.358437	NM_204913.1(GAD1);XM_003640735.2(GADL1);XM_004934346.1(GGT1);XM_418596.4(GAD2);
6	path:gga00750	Vitamin B6 metabolism	2	9	0.0197483	0.358437	XM_003640384.2(LOC771207);XM_004949179.1(PSAT1);
7	path:gga00640	Propanoate metabolism	7	51	0.0216901	0.358437	NM_001031243.1(HIBCH);XM_001231793.3(PCCB);XM_004935918.1(MUT);XM_004940255.1(ECHDC1);XM_004941779.1(ALDH6A1);XM_004941792.1(LOC423347);XM_004945322.1(ABAT);
8	path:gga04080	Neuroactive ligand-receptor interaction	39	422	0.0219992	0.358437	NM_001001775.3(GRIA2);NM_001012295.2(PRLHR);NM_001031479.1(AVPR2);NM_001037826.1(NR3C1);NM_001044687.1(NPY6R);NM_001113186.1(GRIA4);NM_001127313.1(MLNR);NM_001245982.1(NTSR1);NM_001256138.1(GPR83);NM_001277696.1(GABRB2);NM_204760.1(CHRNA9);NM_205079.1(FSHR);NM_205346.3(GABRB3);NM_205346.3(GABRB3);NM_205362.1(MTNR1A);XM_003641130.2(LOC100859173);XM_004935590.1(GRM1);XM_004936061.1(GABRA2);XM_00493…
9	path:gga00010	Glycolysis / Gluconeogenesis	9	71	0.0222478	0.358437	NM_001006128.1(GPI);NM_001012544.2(PDHA1);NM_001031187.1(PDHX);NM_204101.1(HK1);NM_204669.1(ALDH1A3);XM_004941792.1(LOC423347);XM_004945599.1(ALDH2);XM_413705.4(ADPGK);XM_421579.4(HKDC1);
10	path:gga00290	Valine, leucine and isoleucine biosynthesis	2	10	0.0267987	0.388582	XM_004941976.1(LOC423635);XM_416424.4(BCAT1);
11	path:gga03022	Basal transcription factors	7	54	0.0296476	0.390809	NM_001030841.2(TAF3);NM_001031235.1(TAF5);NM_001244905.1(TAF11);XM_004947081.1(TAF4);XM_419170.4(TAF4B);XM_420198.4(TAF1);XM_422356.4(GTF2B);
12	path:gga04370	VEGF signaling pathway	11	97	0.0328783	0.39728	NM_001167719.1(PTGS2);NM_001199538.1(PIK3CG);NM_205055.1(AKT1);NM_205292.1(HRAS);XM_004935968.1(PPP3CA);XM_004941646.1(LOC771574);XM_004947009.1(PLCG1);XM_004947256.1(NFATC2);XM_004948819.1(SHC2);XM_414166.4(PLCG2);XM_414868.4(PRKCB);
13	path:gga04540	Gap junction	12	111	0.0399548	0.409243	NM_001031012.1(TUBB6);NM_001080860.2(TUBB2C);NM_001277811.1(PDGFD);NM_204749.1(PDGFRA);NM_205292.1(HRAS);NM_205445.1(TUBB1);XM_004935590.1(GRM1);XM_004940042.1(ADCY8);XM_004940652.1(HTR2C);XM_414868.4(PRKCB);XM_415634.4(CSNK1D);XM_419249.4(TUBA3E);
14	path:gga00780	Biotin metabolism	1	5	0.0408892	0.409243	XM_004934540.1(HLCS);
15	path:gga04130	SNARE interactions in vesicular transport	5	38	0.0429206	0.409243	NM_001006295.1(STX16);NM_001079713.1(STX2);NM_001252158.1(STX18);XM_001233550.3(STX1A);XM_001233851.3(VAMP4);
16	path:gga03018	RNA degradation	12	113	0.0451578	0.409243	NM_001006337.2(LSM7);NM_001006521.1(RQCD1);NM_001012534.1(TOB2);NM_001012808.1(CNOT2);NM_001030629.1(PARN);XM_001235363.3(DCP1B);XM_003641827.2(DIS3L);XM_004940969.1(LSM6);XM_004943564.1(DHX36);XM_004943627.1(PATL2);XM_004947030.1(PABPC1L);XM_420472.4(CNOT6L);

## Sheet: GO enrichment of lncRNA targets
#	GO_ID	Term	Number_of_diff_exp_gene_In_Term(177)	Number_of_Gene_In_Term(2350)	P-Value	Correct_P-Value
1	GO:0000723	telomere maintenance	5	9	1.16749e-05	5.26172e-05
2	GO:0060080	inhibitory postsynaptic potential	3	4	3.11825e-05	0.000139263
3	GO:0006284	base-excision repair	3	4	3.11825e-05	0.000139263
4	GO:0043406	positive regulation of MAP kinase activity	5	11	5.64604e-05	0.00025102
5	GO:0071222	cellular response to lipopolysaccharide	3	7	0.000909792	0.00382113
6	GO:0090502	RNA phosphodiester bond hydrolysis, endonucleolytic	3	7	0.000909792	0.00382113
7	GO:0019985	translesion synthesis	3	7	0.000909792	0.00382113
8	GO:0006954	inflammatory response	6	27	0.00297292	0.011462
9	GO:0043524	negative regulation of neuron apoptotic process	5	21	0.0035015	0.0134474
10	GO:0070588	calcium ion transmembrane transport	5	24	0.00718258	0.018131
11	GO:0006397	mRNA processing	6	32	0.00817003	0.0205186
12	GO:0006302	double-strand break repair	6	32	0.00817003	0.0205186
13	GO:0007017	microtubule-based process	3	12	0.00952883	0.02381
14	GO:0050679	positive regulation of epithelial cell proliferation	4	19	0.0111635	0.0278242
15	GO:0007165	signal transduction	6	34	0.0114882	0.0285613
16	GO:0000781	chromosome, telomeric region	3	6	0.000414237	0.00179713
17	GO:0001673	male germ cell nucleus	2	3	0.000420606	0.00179713
18	GO:0005887	integral component of plasma membrane	14	78	0.000505775	0.00215172
19	GO:0033256	I-kappaB/NF-kappaB complex	2	4	0.00158887	0.00614988
20	GO:0015030	Cajal body	2	4	0.00158887	0.00614988
21	GO:0005643	nuclear pore	2	5	0.00375211	0.0139749
22	GO:0005788	endoplasmic reticulum lumen	4	16	0.0050474	0.014543
23	GO:0005891	voltage-gated calcium channel complex	2	6	0.00708999	0.0179431
24	GO:0016459	myosin complex	3	12	0.00952883	0.02381
25	GO:0030529	intracellular ribonucleoprotein complex	2	7	0.0117251	0.0287879
26	GO:0036064	ciliary basal body	2	7	0.0117251	0.0287879
27	GO:0034707	chloride channel complex	2	8	0.0177324	0.0369239
28	GO:0005685	U1 snRNP	2	8	0.0177324	0.0369239
29	GO:0005764	lysosome	4	22	0.0210281	0.0436024
30	GO:1902711	GABA-A receptor complex	2	9	0.0251471	0.0511756
31	GO:0000975	regulatory region DNA binding	2	3	0.000420606	0.00179713
32	GO:0000993	RNA polymerase II core binding	2	4	0.00158887	0.00614988
33	GO:0005154	epidermal growth factor receptor binding	2	4	0.00158887	0.00614988
34	GO:0050501	hyaluronan synthase activity	2	4	0.00158887	0.00614988
35	GO:0003924	GTPase activity	6	29	0.00459361	0.014543
36	GO:0015129	lactate transmembrane transporter activity	1	2	0.00564332	0.014543
37	GO:0010181	FMN binding	1	2	0.00564332	0.014543
38	GO:0070181	small ribosomal subunit rRNA binding	1	2	0.00564332	0.014543
39	GO:0003796	lysozyme activity	1	2	0.00564332	0.014543
40	GO:0036054	protein-malonyllysine demalonylase activity	1	2	0.00564332	0.014543
41	GO:0036055	protein-succinyllysine desuccinylase activity	1	2	0.00564332	0.014543
42	GO:0061697	protein-glutaryllysine deglutarylase activity	1	2	0.00564332	0.014543
43	GO:0070403	NAD+ binding	1	2	0.00564332	0.014543
44	GO:0045294	alpha-catenin binding	1	2	0.00564332	0.014543
45	GO:0008528	G-protein coupled peptide receptor activity	1	2	0.00564332	0.014543
