# Supplementary material for: Comprehensive Transcriptome Analysis Reveals Competing Endogenous RNA Networks During Avian Leukosis Virus, Subgroup J-Induced Tumorigenesis in Chickens
Source: Front Physiol. 2018 Jul 26;9:996. doi: 10.3389/fphys.2018.00996 (PMC6070742; doi:10.3389/fphys.2018.00996)
Supplement: TABLE S4 — Details of these significantly enriched GO terms and pathways of differentially expressed ceRNA targets between ALV-J-infected and uninfected chickens. [file Table_4.XLS]

## Sheet: KEGG of ceRNA targets
#	Pathway ID	Pathway	Target genes with pathway annotation (60)	All genes of the species with pathway annotation (8031)	Pvalue	Qvalue(multiple testing p-value correction)	Target genes involved in the pathway
1	path:gga04020	Calcium signaling pathway	8	311	0.00045167	0.0271002	XM_001235804.3;XM_004936132.1;XM_421612.4;XM_004942074.1;XM_414113.4;XM_004948442.1;XM_004948446.1;XM_004948447.1
2	path:gga04261	Adrenergic signaling in cardiomyocytes	5	203	0.00389588	0.116876	XM_421612.4;XM_004942074.1;XM_004948442.1;XM_004948446.1;XM_004948447.1
3	path:gga00500	Starch and sucrose metabolism	2	64	0.0119603	0.141196	XM_001232640.3;XM_004947766.1
4	path:gga00460	Cyanoamino acid metabolism	1	23	0.0125556	0.141196	XM_004947766.1
5	path:gga00061	Fatty acid biosynthesis	1	26	0.0158995	0.141196	NM_001031237.1
6	path:gga04260	Cardiac muscle contraction	2	81	0.0224061	0.141196	NM_001198782.1;XM_414356.4
7	path:gga00100	Steroid biosynthesis	1	33	0.0249843	0.141196	XM_422267.4
8	path:gga04012	ErbB signaling pathway	3	151	0.0259695	0.141196	XM_001235804.3;XM_421612.4;XM_004942074.1
9	path:gga00510	N-Glycan biosynthesis	2	88	0.0277846	0.141196	XM_004947918.1;XM_004948156.1
10	path:gga04114	Oocyte meiosis	3	158	0.0300163	0.141196	XM_004934673.1;XM_421612.4;XM_004942074.1
11	path:gga02010	ABC transporters	2	91	0.0302824	0.141196	XM_419578.3;XM_004946231.1
12	path:gga00030	Pentose phosphate pathway	1	37	0.0309217	0.141196	XM_004940613.1
13	path:gga00190	Oxidative phosphorylation	3	162	0.0324881	0.141196	NM_001198782.1;XM_414356.4;XM_004948400.1
14	path:gga04141	Protein processing in endoplasmic reticulum	4	240	0.0329457	0.141196	NM_001006685.1;NM_001195424.1;XM_004944046.1;XM_004944773.1
15	path:gga04150	mTOR signaling pathway	2	107	0.0455311	0.162537	XM_004934673.1;XM_004945925.1
16	path:gga04142	Lysosome	3	181	0.0458331	0.162537	XM_413808.4;XM_001232640.3;XM_424403.4
17	path:gga00770	Pantothenate and CoA biosynthesis	1	46	0.0460522	0.162537	XM_003642078.2

## Sheet: GO enrichment of ceRNA targets
#	GO_ID	Term	Number_of_diff_exp_gene_In_Term(197)	Number_of_Gene_In_Term(24871)	P-Value	Correct_P-Value
1	GO:0051599	response to hydrostatic pressure	3	9	4.66e-07	2.39e-05
2	GO:0098736	negative regulation of the force of heart contraction	3	9	4.66e-07	2.39e-05
3	GO:1900082	negative regulation of arginine catabolic process	3	9	4.66e-07	2.39e-05
4	GO:1901205	negative regulation of adrenergic receptor signaling pathway involved in heart process	3	9	4.66e-07	2.39e-05
5	GO:1903243	negative regulation of cardiac muscle hypertrophy in response to stress	3	9	4.66e-07	2.39e-05
6	GO:1903249	negative regulation of citrulline biosynthetic process	3	9	4.66e-07	2.39e-05
7	GO:0010751	negative regulation of nitric oxide mediated signal transduction	3	10	7.72e-07	3.58e-05
8	GO:1902806	regulation of cell cycle G1/S phase transition	3	10	7.72e-07	3.58e-05
9	GO:0070885	negative regulation of calcineurin-NFAT signaling cascade	3	11	1.21e-06	5.34e-05
10	GO:0051001	negative regulation of nitric-oxide synthase activity	3	12	1.8e-06	7.02e-05
11	GO:2000481	positive regulation of cAMP-dependent protein kinase activity	3	14	3.59e-06	0.000124941
12	GO:0045019	negative regulation of nitric oxide biosynthetic process	3	15	4.87e-06	0.00016348
13	GO:0007035	vacuolar acidification	2	7	1.67e-05	0.000466091
14	GO:0090084	negative regulation of inclusion body assembly	2	7	1.67e-05	0.000466091
15	GO:0071872	cellular response to epinephrine stimulus	3	20	1.67e-05	0.000466091
16	GO:0030121	AP-1 adaptor complex	2	6	9.62e-06	0.000302214
17	GO:0030315	T-tubule	4	41	1.76e-05	0.000476585
18	GO:0016363	nuclear matrix	5	95	0.000110786	0.00186045
19	GO:0034993	LINC complex	2	13	0.000132024	0.00210805
20	GO:0005789	endoplasmic reticulum membrane	8	261	0.000248258	0.00305445
21	GO:0005640	nuclear outer membrane	2	16	0.000254015	0.00305445
22	GO:0030014	CCR4-NOT complex	2	18	0.000365839	0.00353926
23	GO:0030018	Z disc	4	94	0.000919522	0.00617665
24	GO:0043209	myelin sheath	5	185	0.00364241	0.0137508
25	GO:0005614	interstitial matrix	2	40	0.00389778	0.0137991
26	GO:0005905	coated pit	2	41	0.00418123	0.0146494
27	GO:0000790	nuclear chromatin	5	191	0.00425457	0.0148529
28	GO:0005876	spindle microtubule	2	46	0.00578451	0.0172937
29	GO:0005743	mitochondrial inner membrane	6	272	0.00612734	0.0172937
30	GO:0042383	sarcolemma	3	92	0.00620269	0.0174104
31	GO:0036487	nitric-oxide synthase inhibitor activity	3	9	4.66e-07	2.39e-05
32	GO:0030346	protein phosphatase 2B binding	3	12	1.8e-06	7.02e-05
33	GO:0005516	calmodulin binding	6	90	7.54e-06	0.000244749
34	GO:0050998	nitric-oxide synthase binding	3	20	1.67e-05	0.000466091
35	GO:0005388	calcium-transporting ATPase activity	3	22	2.5e-05	0.000657458
36	GO:0035615	clathrin adaptor activity	2	8	2.66e-05	0.000664781
37	GO:0016788	hydrolase activity, acting on ester bonds	5	75	2.93e-05	0.000712461
38	GO:0008242	omega peptidase activity	2	10	5.64e-05	0.00114719
39	GO:0019829	cation-transporting ATPase activity	5	94	0.00010447	0.00178516
40	GO:0004683	calmodulin-dependent protein kinase activity	2	14	0.000167051	0.00248562
41	GO:0004521	endoribonuclease activity	2	17	0.000306651	0.00353926
42	GO:0004535	poly(A)-specific ribonuclease activity	2	19	0.000431906	0.00400644
43	GO:0042975	peroxisome proliferator activated receptor binding	2	21	0.000585937	0.00471286
44	GO:0004707	MAP kinase activity	2	29	0.00153653	0.00888833
45	GO:0030276	clathrin binding	2	29	0.00153653	0.00888833
